# Supplementary material for: Comparison of Motor Difficulties Measured in the First Year of School among Children Who Attended Rural Outdoor or Urban Conventional Kindergartens
Source: Int J Environ Res Public Health. 2022 Oct 29;19(21):14158. doi: 10.3390/ijerph192114158 (PMC9653742; doi:10.3390/ijerph192114158)
Supplement: Supplementary file 1 [file ijerph-19-14158-s001.zip]

Archive with 1 entries (1 files):
- ijerph-1971248-supplementary.pdf
